# Supplementary material for: Consumer Insights into “Clean Label” High-Fat, Low-Carbohydrate Protein Bars
Source: Foods. 2026 Feb 4;15(3):551. doi: 10.3390/foods15030551 (PMC12897269; doi:10.3390/foods15030551)
Supplement: Supplementary file 1 [file foods-15-00551-s001.zip]

Archive with 1 entries (1 files):
- foods-4093201-supplementary.pdf
